# Supplementary material for: A plasma N-acetyl amino acid panel for type 2 diabetes discrimination built by targeted LC–MS/MS: A case–control study
Source: Front Med (Lausanne). 2026 Jun 3;13:1830709. doi: 10.3389/fmed.2026.1830709 (PMC13272076; doi:10.3389/fmed.2026.1830709)
Supplement: Supplementary file 3 [file Data_Sheet_1.XLSX]

## Sheet: Sheet1
	N-Acetylphenylalanine	N-Acetylleucine	N-Acetylvaline	N-Acetylglycine	N-Acetylmethionine	N-Acetylglutamic acid	N-Acetyltryptophan	N-Acetylalanine	N-Acetylaspartic acid	N-Acetylglutamine	N-Acetylhistidine	N-Acetylserine	N-Acetylproline	N-Acetylthreonine	N-Acetylcysteine	N-Acetyllysine	N-Acetylarginine	N-Acetyltyrosine	N-Acetylasparagine
C1	0.795	2.82	0.663	2.43	0.0841	1.57	0.0552	1.63	1.62	2.77	0.462	1.56	0.972	1.5	0.328	3.66	0.209	0.678	0.315
C2	0.00822257	2.81036	0.365439	3.51659	0.0730869	1.82155	0.0553018	1.15893	1.30159	3.37149	0.383391	0.975	0.927529	0.774	0.366411	4.05636	0.187753	0.331986	0.34446
C3	0.599657	3.48041	0.880054	7.54683	0.0881048	3.35685	0.0592738	1.7441	2.0669	3.45063	0.390287	1.87688	1.77247	1.68	0.522211	4.66355	0.241521	0.456364	0.244748
C4	0.31164	2.40062	0.864268	3.31902	0.0535637	2.9405	0.0539779	1.31052	1.43566	1.86777	0.313057	1.60062	0.819529	1.266	0.884737	3.74433	0.286183	0.510604	0.346727
C5	0.334354	1.96677	0.398589	1.47578	0.0530631	0.732088	0.0316738	0.96985	1.05579	0.65372	0.0975027	1.60062	0.908471	0.873	0.448842	1.87217	0.0754481	0.539594	0.339928
C6	0.319817	2.78144	0.793232	1.39873	0.0430512	1.04088	0.0425712	1.14263	1.24572	1.67783	0.060129	1.50313	0.692471	0.81	0.569684	2.13359	0.0594046	0.595705	0.149115
C7	0.304371	2.43436	0.706411	1.4659	0.0585696	0.632337	0.0326923	1.20783	1.78759	1.34068	0.0532334	1.28375	0.698824	0.603	0.341379	1.9818	0.0476971	0.331051	0.145716
C8	0.240317	2.27528	0.757714	1.17944	0.0535637	1.20569	0.0232207	0.95518	1.25131	0.887983	0.0548884	1.25125	0.800471	0.603	0.204137	1.92276	0.039155	0.43579	0.118522
C9	0.241226	2.01497	0.678786	2.1139	0.0540643	0.728619	0.0287203	0.81337	1.1731	2.08937	0.0860561	1.2675	0.588282	0.639	1.13074	1.69507	0.042884	0.411476	0.123734
C10	0.265757	2.61754	0.509089	1.8472	0.0585696	0.638409	0.0425712	1.08884	1.04462	1.46889	0.0755749	0.719063	0.571129	0.759	0.634421	1.50954	0.0365533	0.470392	0.0652662
C11	0.264849	2.37169	0.777446	1.40071	0.041249	0.672238	0.031572	0.90302	1.0949	1.16815	0.0903313	1.0725	0.528565	0.627	0.415179	1.577	0.0235017	0.390902	0.200784
C12	0.223963	1.97641	0.572232	1.06485	0.0314374	0.725149	0.0415528	0.86879	1.13959	1.70949	0.13929	1.21063	0.517765	0.723	0.320232	1.39991	0.0485643	0.415217	0.333129
C13	0.317091	2.10174	0.422268	3.27951	0.0530631	1.29243	0.0402288	0.99593	0.687103	2.29514	0.109225	1.35688	0.736941	0.717	0.530842	1.88903	0.0546349	0.268394	0.106058
C14	0.241226	1.77395	0.674839	0.972	0.0294851	0.46753	0.0327941	0.72861	0.731793	0.591989	0.132808	1.03188	0.571129	0.789	0.574	1.28184	0.0633071	0.306737	0.128946
C15	0.21306	1.89446	0.702464	1.93807	0.0447032	0.936796	0.0314701	0.71557	1.20103	1.74114	0.151701	0.966875	0.548894	0.807	0.378063	1.10475	0.0450954	0.317023	0.185374
C16	0.305734	2.16923	0.599857	1.19129	0.0451537	1.04088	0.038803	0.9128	0.932897	2.86497	0.137083	0.680063	0.698824	0.798	0.466105	1.40834	0.0633071	0.32731	0.247014
C17	0.26712	1.75467	0.631429	0.847537	0.0856018	0.749436	0.0260723	1.01875	0.910552	1.38975	0.0881248	1.4625	0.500612	1.182	0.526526	1.25654	0.0401523	0.414281	0.200104
C18	0.234866	1.89928	0.564339	2.21268	0.0620738	1.21436	0.0304517	0.62918	0.787655	1.80446	0.115983	0.790562	0.641647	0.621	0.729368	1.13005	0.0411929	0.40867	0.324065
C19	0.236229	1.80769	0.434107	0.977927	0.0600714	1.6047	0.0267852	0.71231	0.882621	1.85194	0.142048	0.40625	0.832235	0.744	0.359937	1.46737	0.058971	0.416152	0.195572
C20	0.216694	1.44615	0.426214	1.30983	0.0610726	0.612387	0.0232207	0.62918	0.804414	1.69366	0.0959857	0.820625	0.384353	0.528	0.526526	1.07101	0.0408894	0.277746	0.294604
C21	0.205337	1.51846	0.414375	0.669732	0.0275828	0.644481	0.0291277	0.59821	0.575379	0.273834	0.106053	0.71825	0.386259	0.504	0.1804	1.05415	0.0300492	0.357236	0.103791
C22	0.238954	1.65344	0.485411	1.4422	0.0525625	0.997514	0.0307572	0.62592	0.742966	0.732863	0.101226	0.626437	0.673412	0.687	0.241684	1.10475	0.0336481	0.302061	0.319532
C23	0.477	1.61005	0.461732	0.786293	0.0480071	0.685249	0.030859	0.71394	0.977586	2.05771	0.114879	0.793813	0.547624	0.471	0.381516	1.29871	0.0468299	0.316088	0.173363
C24	0.218511	1.20513	0.643268	0.936439	0.0381454	0.733823	0.0252576	0.61288	0.642414	1.67783	0.0965373	0.559	0.489176	0.531	0.444526	1.19751	0.0337782	0.206673	0.175629
C25	0.167631	1.51846	0.327159	2.03488	0.0356424	0.507431	0.0228133	0.83456	0.759724	1.72531	0.0488203	0.89375	0.432	0.624	0.548105	1.09631	0.0270573	0.216025	0.205317
C26	0.142646	1.4799	0.258886	1.17549	0.0241287	0.477072	0.0206745	0.59821	0.653586	0.944966	0.0799881	0.729625	0.497435	0.639	0.223989	1.07101	0.0260166	0.150563	0.251547
C27	0.233503	1.65344	0.350443	1.34144	0.0385959	0.636674	0.0603941	0.98289	0.793241	1.78863	0.0889522	0.95875	0.654353	0.765	0.283116	1.23968	0.0353826	0.331051	0.228885
C28	0.220329	1.54738	0.615643	0.669732	0.0239785	0.616724	0.0206745	0.45477	0.614483	3.1024	0.0808155	0.587437	0.540635	0.468	0.210179	1.13005	0.0641743	0.214154	0.159993
C29	0.196706	1.47508	0.5525	1.88473	0.0510607	0.830972	0.021693	0.94214	0.92731	1.91526	0.0895039	0.501313	0.421835	0.645	0.504947	0.910783	0.0330844	0.261848	0.154101
C30	0.199431	1.11836	0.465679	0.756659	0.0275828	0.465796	0.0199616	0.52323	0.614483	0.854743	0.0837116	1.18625	0.480282	0.534	0.309442	0.835728	0.0234583	0.119702	0.231151
C31	0.244406	1.75949	0.532768	1.00756	0.0482574	0.757243	0.0317756	0.80359	1.07814	1.00037	0.0952961	0.966875	0.509506	0.741	0.395326	1.00355	0.0442282	0.331051	0.205996
C32	0.224871	1.34974	0.524875	1.05498	0.0374946	0.826635	0.0305535	0.74491	0.664759	0.85316	0.1135	0.798687	0.465671	0.465	0.146305	1.00355	0.0507324	0.208543	0.262878
C33	0.176717	1.61005	0.410429	0.563049	0.0217759	0.763315	0.0196561	0.68623	0.916138	1.00353	0.115431	0.494812	0.459953	0.519	0.167884	0.812115	0.0442282	0.316088	0.143676
C34	0.255763	1.51846	0.540661	0.472171	0.0385959	0.484011	0.0381919	0.69112	0.798828	0.428954	0.131153	1.25125	0.486635	0.609	0.429421	0.952949	0.0698112	0.313283	0.214155
C35	0.681429	1.41241	0.36465	0.952244	0.0345911	0.507431	0.0251557	0.54279	0.731793	0.625229	0.113362	0.836875	0.459318	0.468	0.367274	0.936083	0.0394585	0.308607	0.182881
C36	0.170811	1.58595	0.359125	0.673683	0.068081	0.397271	0.0223041	0.81826	0.69269	1.12858	0.112121	0.5915	0.447247	0.675	0.178242	1.06258	0.0299191	0.260913	0.20305
C37	0.253491	2.01979	1.20761	2.84488	0.130655	0.62453	0.0620236	1.41647	1.50828	1.25204	0.166872	1.82812	0.648	1.38	0.949474	0.952949	0.0754481	0.467586	0.222313
C38	0.224871	1.18585	0.481464	1.053	0.103123	0.716475	0.0382937	0.87694	1.44124	1.662	0.13791	1.08062	0.523482	0.84	0.151484	0.860184	0.0685104	0.200127	0.294604
C39	0.245769	1.31118	0.509089	1.24068	0.0445029	0.876077	0.0239336	0.66178	0.580966	0.660051	0.117224	0.525687	0.611153	0.507	0.194642	1.14691	0.0485643	0.179553	0.100845
C40	0.196706	1.25333	0.461732	1.08066	0.0384457	0.614122	0.0142583	0.59332	1.12841	1.662	0.114052	0.975	0.4752	0.447	0.162274	0.839945	0.0507324	0.248756	0.0711583
C41	0.220329	1.81251	0.524875	1.25451	0.113635	0.565547	0.0334052	0.50367	0.837931	0.652137	0.119293	0.434688	0.641647	0.744	0.301674	0.919217	0.0568029	0.248756	0.207583
C42	0.233503	1.28226	0.198505	0.918659	0.0331895	0.378188	0.0233225	0.9617	0.687103	1.58127	0.104812	1.105	0.363388	0.576	0.561053	1.04571	0.0410629	0.198257	0.369388
C43	0.309369	1.79805	0.536714	1.11227	0.0384958	0.830105	0.0328959	0.68297	0.782069	2.07354	0.176525	0.869375	0.431365	0.726	0.417337	0.936083	0.0387647	0.355366	0.0904209
C44	0.221691	1.81251	0.387934	1.23871	0.0345911	1.00619	0.0303498	0.72209	0.69269	0.682211	0.115431	0.683312	0.54	0.438	0.302537	0.877051	0.0472635	0.249691	0.23795
C45	0.232594	1.25333	0.576179	0.944341	0.0339404	0.94547	0.0566258	0.57376	1.0111	0.623646	0.148943	1.01562	0.538729	0.543	0.444526	0.885484	0.0893237	0.376874	0.131892
C46	0.20034	1.33046	0.485411	0.837659	0.0555661	0.560343	0.0292295	0.79381	0.983172	0.846829	0.131153	0.86125	0.434541	0.669	0.500632	0.753926	0.0620062	0.18984	0.106737
C47	0.223054	1.54256	0.884	0.254854	0.0309368	0.794541	0.031572	0.53138	0.815586	1.42141	0.129498	0.934375	0.536188	0.489	0.319368	0.774166	0.0698112	0.192646	0.107871
C48	0.229414	1.15692	0.422268	1.96573	0.0444028	1.11028	0.0254613	0.79544	0.837931	1.49897	0.120672	1.0725	0.5616	0.462	0.275779	0.777539	0.068944	0.246886	0.105151
C49	1.22203	1.57631	0.398589	0.845561	0.0330393	0.847453	0.0322849	0.55094	0.408352	1.38658	0.151701	0.8775	1.28329	0.582	0.440211	0.936083	0.0581037	0.252497	0.086795
C50	0.181714	1.07979	0.300323	0.84161	0.0397473	0.919448	0.0228133	0.46455	0.653586	0.694874	0.114879	0.389188	0.454235	0.438	0.362526	0.641765	0.0555021	0.183294	0.0704784
C51	0.401589	2.50667	0.663	1.19524	0.0810964	1.36182	0.0457284	0.77751	0.938483	0.995617	0.137635	0.560625	1.296	0.627	0.234347	0.995115	0.0828195	0.572326	0.121921
C52	0.304371	1.55221	1.02607	0.993732	0.113135	1.40519	0.0384974	0.97963	0.698276	1.06526	0.132532	0.99125	0.806824	0.639	0.260674	0.910783	0.0875892	0.335727	0.310468
C53	0.357069	2.08728	0.442	2.98317	0.068081	2.40271	0.0329978	0.88509	0.69269	1.67783	0.151701	0.719063	0.997412	0.714	0.322821	1.7288	0.0628734	0.306737	0.0711583
C54	0.202611	1.59077	0.382014	1.09844	0.0650774	0.659227	0.0373771	0.54931	0.504434	0.758189	0.129912	0.51675	0.492988	0.582	0.302968	0.811272	0.0343853	0.154303	0.155007
C55	0.238954	1.91374	0.588018	1.20315	0.0695827	0.670503	0.0253594	0.7009	0.988759	1.19347	0.106881	0.663813	0.667059	0.87	0.2706	0.813802	0.0975622	0.302996	0.216421
C56	0.208063	1.65826	0.509089	1.50344	0.0413492	0.962818	0.0319793	0.68786	0.558621	1.19347	0.153081	0.493188	0.673412	0.621	0.242547	1.26498	0.0485643	0.257172	0.308201
C57	0.153549	1.53292	0.501196	1.1419	0.0446531	1.07558	0.0244428	0.67971	0.849103	1.28845	0.105226	0.429	0.581294	0.633	0.0556737	0.961382	0.0654751	0.214154	0.0978993
C58	0.2067	1.97159	0.353205	0.831732	0.0367437	0.535188	0.0384974	0.80359	0.531807	2.12103	0.121913	0.9425	0.698824	0.63	0.2214	0.919217	0.053334	0.201062	0.123734
C59	0.257126	2.09692	0.398589	1.19327	0.0595708	1.02354	0.038803	0.70253	0.681517	0.485937	0.112811	0.784875	1.03553	0.429	0.192484	1.29028	0.0823859	0.228182	0.0593741
C60	0.240317	1.53292	1.24313	0.754683	0.118641	1.04956	0.0415528	0.69438	0.664759	1.02886	0.101778	0.4875	0.749647	0.573	0.416042	0.92765	0.058971	0.280552	0.118522
C61	0.261669	2.30903	0.434107	1.39478	0.0444028	1.74348	0.0477653	0.97637	0.877034	1.2742	0.12274	1.0075	0.819529	0.777	0.552421	1.24811	0.0563693	0.317023	0.0888345
C62	0.262123	2.18369	0.49725	1.27822	0.0430512	0.64795	0.0359513	0.49552	0.575379	1.69366	0.0823325	0.184438	0.825882	0.474	0.428989	0.791876	0.071112	0.32357	0.15682
C63	0.192163	1.79323	0.414375	3.49683	0.0492586	0.954144	0.0443026	0.60799	0.715034	1.40558	0.109639	0.556562	1.14988	0.732	0.288295	0.831512	0.0654751	0.185164	0.197158
C64	0.233957	2.21262	0.339788	1.67137	0.0545649	0.919448	0.0804576	0.9617	0.787655	1.58286	0.111983	0.806813	0.864	0.675	0.369432	0.910783	0.0667759	0.304866	0.242482
C65	0.194889	1.40277	0.352416	1.43429	0.0439523	1.85624	0.0359513	0.56724	0.586552	2.20017	0.0890901	0.405438	0.539365	0.426	0.210611	1.53484	0.0641743	0.279617	0.34446
C66	0.285291	2.91159	0.663	0.936439	0.0515613	0.861331	0.051228	0.59984	0.5184	0.981371	0.0926758	0.111312	1.44212	0.462	0.123863	0.969816	0.0719793	0.316088	0.299137
C67	0.1908	1.62933	0.588018	0.968049	0.0211251	0.677442	0.0283129	0.60962	0.509462	1.4499	0.114741	0.75725	0.601624	0.549	0.120411	0.969816	0.102766	0.205738	0.153421
C68	0.275297	2.17405	2.03636	0.736902	0.216257	0.936796	0.052552	0.84434	0.776483	1.29794	0.0950203	0.89375	1.02282	0.426	0.444526	1.04571	0.115774	0.340403	0.208942
T1	0.187166	1.316	0.481464	0.912732	0.0079094	0.525646	0.0356458	0.55094	0.804414	0.981371	0.0736442	0.726375	0.394518	0.591	0.483368	0.952949	0.0650415	0.306737	0.179935
T2	0.170357	1.52328	0.410429	2.31146	0.0460548	1.04088	0.0382937	0.55583	0.949655	0.116498	0.100675	0.934375	0.364024	0.807	0.733684	0.827295	0.0555021	0.186099	0.303669
T3	0.167631	1.49918	0.710357	2.2522	0.0755899	1.57867	0.0319793	1.00408	1.05021	0.713869	0.10164	1.77125	0.297318	1.326	0.750947	0.812115	0.0698112	0.358171	0.086795
T4	0.156274	1.53292	0.364255	1.02929	0.0216257	0.94547	0.0258686	0.57376	0.798828	1.35809	0.0866078	0.689813	0.391976	0.591	0.483368	0.788502	0.0715456	0.161785	0.281007
T5	0.1908	1.12318	0.584071	1.27624	0.0515613	0.641011	0.0541815	0.88346	0.860276	0.870571	0.0798501	1.3	0.333529	1.128	0.404821	0.804525	0.0559357	0.235663	0.305935
T6	0.151277	1.44615	0.402536	0.889024	0.0204743	0.226392	0.0353402	0.37164	0.513931	0.679046	0.0813672	0.563875	0.397694	0.444	0.271895	0.936083	0.033518	0.182359	0.0895144
T7	0.126291	1.32082	0.422268	1.68717	0.0383957	0.685249	0.0353402	0.68297	0.994345	0.175697	0.0744716	0.583375	0.411671	0.57	0.211042	0.868618	0.0529004	0.292709	0.0790899
T8	0.188983	1.43651	0.663	1.08659	0.00966149	0.468398	0.0324886	0.6357	0.608897	0.748691	0.0922621	0.853125	0.477741	0.615	0.253337	0.817175	0.0555021	0.277746	0.140957
T9	0.178989	1.22923	0.383198	0.904829	0.0383957	0.845718	0.0273963	0.40098	0.826759	1.23463	0.0820567	0.749938	0.494894	0.492	0.382811	0.796092	0.0408461	0.272135	0.269676
T10	0.204883	1.54256	0.651161	1.31971	0.0457043	1.12762	0.0307572	0.89976	0.865862	0.584074	0.078609	0.845	0.460588	0.738	0.461789	0.843318	0.0542012	0.285228	0.0756906
T11	0.182169	1.58113	1.02212	1.1992	0.0196734	0.699127	0.0389048	0.55094	0.477621	0.601486	0.0695069	0.82875	0.414847	0.462	0.413021	0.969816	0.0446618	0.289903	0.0695719
T12	0.243951	1.63415	0.789286	6.3022	0.145673	0.84832	0.0376827	1.7115	1.32393	0.435286	0.0707481	3.25813	0.490447	2.451	1.28611	0.936083	0.061139	0.326375	0.290072
T13	0.140829	1.33528	0.457786	1.25846	0.0384457	0.67484	0.0182303	0.64059	0.504434	1.50846	0.0701964	0.676813	0.491082	0.594	0.440211	0.756456	0.0392851	0.100999	0.0933669
T14	0.182623	1.32564	0.262832	1.72471	0.0332395	0.677442	0.043386	0.55746	0.608897	0.48752	0.0706101	0.455813	0.481553	0.333	0.349579	0.885484	0.0290085	0.155239	0.120108
T15	0.18762	1.22923	0.457786	1.11424	0.022727	0.455387	0.0448118	0.68949	0.451366	0.566663	0.0597152	1.09688	0.381812	0.516	0.487684	0.782599	0.0334313	0.292709	0.181522
T16	0.14628	1.31118	0.524875	1.0372	0.00916089	0.496155	0.0384974	0.46455	0.804414	0.50968	0.0619218	0.528937	0.337976	0.492	0.448842	0.910783	0.0346888	0.19171	0.141863
T17	0.135377	1.29672	0.445946	1.15968	0.0194732	0.596773	0.0244428	0.39609	0.478179	0.356143	0.0707481	0.517563	0.398965	0.456	0.195074	0.792719	0.0333446	0.142146	0.065946
T18	0.199886	1.26297	0.5525	1.40663	0.0247294	0.884751	0.0435897	0.78729	0.977586	1.86777	0.0804018	0.769437	0.421835	0.558	0.841579	0.936083	0.0585373	0.235663	0.389784
T19	0.11448	1.3401	0.461732	1.09054	0.0203242	0.525646	0.0382937	0.61451	0.832345	0.800926	0.0856424	0.317688	0.309388	0.387	0.189032	0.72441	0.0568029	0.210414	0.127586
T20	0.145826	1.05569	0.659054	0.715171	0.0399475	0.847453	0.0349328	0.74817	0.787655	1.31377	0.0726788	0.34125	0.342424	0.768	0.187305	0.919217	0.045529	0.302996	0.0963129
T21	0.14946	1.04123	0.355573	0.819878	0.00936113	0.389464	0.0379882	0.40261	0.614483	1.64617	0.0506131	0.51025	0.393247	0.489	0.361663	1.02885	0.0524668	0.255302	0.18832
T22	0.179443	0.964103	0.294404	0.999659	0.0320882	0.549066	0.0285166	0.52323	0.625655	0.201023	0.0517164	0.307937	0.505694	0.396	0.231758	0.944516	0.0388081	0.198257	0.136424
T23	0.13674	0.954462	0.273487	0.50378	0.0159189	0.772856	0.0363587	0.46618	0.473152	0.389383	0.0452346	0.102375	0.374188	0.516	0.0316779	0.851751	0.0320004	0.193581	0.216421
T24	0.323906	1.63897	1.40493	4.48463	0.354421	0.814492	0.11814	2.6569	1.91607	1.57336	0.16963	8.775	0.654353	5.85	2.60674	1.08788	0.0776162	0.514345	0.528022
T25	0.187166	1.42687	0.619589	1.20512	0.0931107	0.435436	0.0461358	0.80522	0.793241	0.590406	0.059991	1.64125	0.367835	0.687	0.294768	0.978249	0.0355994	0.144952	0.198518
T26	0.135377	1.13764	0.307032	0.81	0.0208748	0.962818	0.0336089	0.40913	0.368131	1.59869	0.0875731	0.376188	0.419929	0.447	0.297358	1.02041	0.0404558	0.129989	0.143223
T27	0.173537	0.795385	0.611696	0.889024	0.0841	1.09293	0.0477653	1.08884	3.07241	0.74236	0.098606	1.74687	0.412306	1.47	0.487684	1.08788	0.0515996	0.345079	0.159993
T28	0.145826	1.33046	0.301507	2.03488	0.0325887	0.628867	0.0326923	0.58191	0.664759	1.04627	0.0799881	0.732875	0.527294	0.561	0.257221	0.841631	0.0472635	0.154303	0.169058
T29	0.143554	12.7744	0.273093	0.815927	0.0330393	0.582895	0.0355439	0.52486	0.49829	0.672714	0.067714	0.82875	0.393247	0.483	0.258084	0.936083	0.0485643	0.21883	0.80223
T30	0.10812	1.59559	0.288879	1.07276	0.0216257	0.328746	0.0358494	0.63407	0.748552	0.504931	0.0561296	0.473687	0.333529	0.48	0.249453	1.02041	0.0498651	0.266524	0.175629
T31	0.165814	1.04123	0.414375	2.39049	0.0493587	0.605448	0.0359513	0.75306	0.815586	0.712286	0.0644042	0.459062	0.481553	0.723	0.712105	0.978249	0.045529	0.260913	0.112629
T32	0.164451	0.930359	0.473571	1.68717	0.0487079	0.747702	0.0371734	1.01875	0.506669	0.755023	0.0761266	1.86875	0.350682	1.038	0.109189	0.919217	0.0576701	0.361912	0.109683
T33	0.142646	0.84359	0.279012	1.73063	0.0545649	0.660961	0.0364605	0.5868	0.715034	0.618897	0.0468896	1.73875	0.426918	0.684	0.252474	0.919217	0.0524668	0.231923	0.164525
T34	0.203974	0.862872	0.682732	1.06288	0.0335899	0.621061	0.0486819	0.70416	0.69269	0.940217	0.0685415	0.6825	0.609247	0.501	0.230895	0.961382	0.0672095	0.260913	0.299137
T35	0.188983	1.18585	0.611696	1.1498	0.0650774	0.60805	0.0445063	0.84597	0.529572	1.00353	0.0475791	1.24313	0.377365	0.855	0.208453	0.843318	0.0321739	0.16085	0.242482
T36	0.15264	1.28226	0.631429	8.17902	0.0886054	1.04956	0.692546	1.39365	1.3351	0.987703	0.080126	2.36437	0.384353	1.893	0.479053	0.893917	0.0559357	0.339468	0.112403
T37	0.220329	1.08944	0.418321	1.66149	0.0675804	0.615856	0.0955306	0.99593	0.938483	0.943383	0.0515785	1.27563	0.329082	0.801	0.435895	1.31558	0.0485643	0.443272	0.226165
T38	0.129926	0.824308	0.524875	1.12017	0.0316376	0.745099	0.0358494	0.51182	0.726207	2.46926	0.101778	0.735313	0.431365	0.405	0.184284	0.944516	0.0323039	0.124378	0.0727446
T39	0.16218	1.07979	0.509089	1.49554	0.0462049	0.69826	0.0404325	0.45151	0.614483	0.75344	0.0626113	0.79625	0.445341	0.756	0.0996947	1.02041	0.0413664	0.318894	0.209849
T40	0.142191	0.978564	0.513036	1.1419	0.0407485	0.366044	0.0313683	0.53301	0.502759	0.549251	0.0541988	0.99125	0.502518	0.801	0.223989	0.843318	0.0446618	0.241274	0.0577878
T41	0.159	1.07497	0.333079	2.13366	0.0457544	0.635807	0.0280074	0.63733	0.631241	0.965543	0.0566812	0.68575	0.367835	0.435	0.172632	0.868618	0.0646079	0.132794	0.149795
T42	0.122203	1.2919	0.244284	1.93807	0.024379	1.04088	0.0294332	0.68786	1.02228	1.54962	0.0627493	0.583375	0.445341	0.711	0.277074	0.737903	0.0240654	0.155239	0.157047
T43	0.132197	1.03159	0.324791	1.32168	0.0610726	0.81189	0.0514317	0.89976	0.631241	0.599903	0.0602669	1.06438	0.424376	0.792	0.854526	0.877051	0.045529	0.230988	0.0770504
T44	0.208517	0.968923	0.418321	0.95422	0.0456543	0.658359	0.0356458	0.6194	0.614483	0.736029	0.0452346	1.1375	0.344329	1.008	0.0630105	0.92765	0.0429707	0.274006	0.185374
T45	0.175809	0.727897	0.516982	0.845561	0.0418998	0.375586	0.069662	0.68786	0.664759	1.03044	0.0471654	0.394875	0.446612	0.747	0.190758	1.06258	0.0376373	0.226312	0.23795
T46	0.124929	0.901436	0.39267	1.05695	0.0128152	0.78153	0.0334052	0.87694	0.545772	0.269086	0.0609564	0.547625	0.452329	0.666	0.187737	0.851751	0.0369002	0.129054	0.169058
T47	0.135831	0.747179	0.655107	1.1498	0.0375446	0.49095	0.0332015	0.62755	0.726207	2.51674	0.0529576	0.457437	0.416753	0.39	0.0785474	0.868618	0.0476971	0.184229	0.0727446
T48	0.134014	0.935179	0.224946	1.31576	0.0335899	0.648818	0.0410435	0.47759	0.614483	0.35456	0.0372358	0.189312	0.333529	0.429	0.332316	1.10475	0.0323039	0.0719148	0.157727
T49	0.21942	0.809846	0.895839	1.81756	0.158188	0.368646	0.0666066	1.30889	1.15634	2.05771	0.0768161	2.62438	0.396424	2.646	0.513579	0.877051	0.0442282	0.373134	0.0734245
T50	0.136286	1.16174	0.331105	0.705293	0.0321382	0.511768	0.0277018	0.52649	0.36031	0.591989	0.0904693	0.534625	0.355765	0.552	0.285274	0.969816	0.0278811	0.203868	0.161579
T51	0.165814	1.43651	0.28138	1.1498	0.0448533	0.332215	0.0588664	0.63081	0.309476	0.405211	0.0426143	0.531375	0.575576	0.567	0.0932211	1.13848	0.0352959	0.37781	0.180842
T52	0.163089	1.32564	0.556446	1.02929	0.0488581	0.412884	0.0356458	0.66993	0.69269	0.590406	0.041511	0.489938	0.408494	0.519	0.513579	0.812959	0.0302226	0.114091	0.107417
T53	0.166269	1.18585	0.481464	1.18932	0.0359427	0.414619	0.0336089	0.37653	0.837931	0.408377	0.0353051	0.999375	0.387529	0.456	0.355189	0.836571	0.0256697	0.194516	0.0518957
T54	0.134923	0.930359	0.362282	2.56829	0.0715851	0.706934	0.0326923	0.70579	0.451366	0.933886	0.041649	0.820625	0.463129	0.582	0.213632	0.877051	0.0284882	0.190775	0.287806
T55	0.157637	1.01713	0.305059	0.699366	0.0418498	0.340022	0.0455247	0.49715	0.76531	0.403629	0.0420627	0.65975	0.397694	0.444	0.104442	0.952949	0.0314367	0.182359	0.206676
T56	0.143554	0.944821	0.365834	1.70298	0.0314374	0.460591	0.0426731	0.36675	0.642414	1.29794	0.0430281	1.05625	0.4644	0.528	0.1968	0.817175	0.0262768	0.118767	0.177896
T57	0.1908	1.06533	0.374121	2.33122	0.0457544	0.49442	0.0460339	0.51997	0.510579	0.780349	0.0518543	0.845	0.558424	0.753	0.397053	0.796935	0.0234149	0.171137	0.0963129
T58	0.16854	1.07015	0.313741	0.894951	0.0525625	0.364309	0.0449137	0.37979	0.569793	1.11591	0.0357188	0.628062	0.416118	0.582	0.240389	0.860184	0.0251494	0.109415	0.131892
T59	2.59851	1.19549	0.730089	1.2229	0.101621	1.17099	0.0494967	1.11329	1.1731	1.36442	0.0704722	0.72475	0.592094	1.578	1.46737	0.705014	0.0332145	0.299255	0.278741
T60	0.112663	0.824308	0.422268	1.33551	0.0330893	0.692188	0.0317756	0.28525	0.821172	1.26945	0.0391666	0.710938	0.419929	0.438	0.198095	1.02041	0.0370303	0.153368	0.183788
T61	0.18444	0.997846	0.769554	1.01744	0.0413492	0.593304	0.0425712	0.46129	0.916138	0.493851	0.0424764	1.25937	0.472024	0.555	0.0802737	0.843318	0.0310031	0.225377	0.146849
T62	0.690514	2.2319	1.66145	1.59037	0.387961	0.743365	0.119159	2.0864	2.18421	0.736029	0.0929516	4.81	1.16259	3.72	1.76516	1.14691	0.0210734	0.463846	0.199424
T63	0.144917	0.968923	0.524875	1.38688	0.0740881	0.928122	0.0357476	0.7824	0.938483	1.22513	0.0453725	2.18562	0.393882	1.008	0.496316	0.919217	0.0366834	0.2712	0.155687
T64	0.211697	1.09908	0.611696	1.0609	0.0464552	0.679177	0.0364605	0.40913	0.608897	0.992451	0.0444072	0.91	0.526659	0.684	0.236505	0.783442	0.0366834	0.241274	0.26741
T65	0.149914	0.882154	0.383198	1.74249	0.0472562	0.582895	0.0393122	0.53627	0.737379	0.579326	0.0479928	0.689813	0.400235	0.492	0.351737	0.773323	0.0336481	0.145887	0.191266
T66	0.149914	1.5281	0.903732	2.48927	0.0765911	0.512635	0.0888089	1.22087	0.85469	0.680629	0.115431	1.57625	0.343694	1.671	0.824316	0.640078	0.0602718	0.18797	0.235683
T67	0.200794	1.27744	0.410429	0.430683	0.0426007	0.835309	0.0876886	0.87368	0.608897	0.737611	0.112259	0.624812	0.392612	0.696	0.375474	1.24811	0.0914917	0.173007	0.290072
T68	0.160363	1.71128	0.769554	1.08066	0.0427008	0.480541	0.0811705	0.60962	0.877034	0.86424	0.126602	0.78325	0.374188	0.492	0.351737	0.868618	0.111871	0.16085	0.163165
T69	0.212606	2.01015	0.777446	0.614415	0.0700833	0.248077	0.111011	0.83945	0.776483	0.767686	0.168251	0.983125	0.393247	0.738	0.483368	0.748023	0.0563693	0.118767	0.129853
T70	0.178989	1.6679	0.445946	0.977927	0.0635756	0.646215	0.0934937	1.07254	0.709448	0.3878	0.193075	1.03188	0.400871	0.738	0.153642	0.893917	0.0828195	0.144017	0.191266
T73	0.176717	1.41723	0.623536	1.51332	0.0981167	0.269762	0.194524	1.14589	1.30717	0.76452	0.164113	1.08875	0.190588	0.915	0.535158	1.01198	0.116641	0.317959	0.220953
T74	0.16218	1.67272	0.481464	1.12215	0.031988	0.350431	0.0868738	0.6357	0.742966	1.0526	0.165493	0.676	0.444071	0.444	0.299084	1.07945	0.0529004	0.0664908	0.149795
T75	0.230323	1.72574	0.998446	1.65556	0.0487079	0.454519	0.17721	1.17197	0.798828	1.91526	0.253755	1.45437	0.418659	1.056	0.411295	0.797779	0.0992967	0.348819	0.204637
T76	0.129471	1.09426	0.513036	0.869268	0.0500595	0.720812	0.0720044	0.77262	0.544655	0.571411	0.166872	0.92625	0.353224	0.642	0.291316	0.952949	0.0732801	0.132794	0.172004
T77	0.212151	4.23723	0.643268	1.30983	0.0565673	0.519575	0.258686	0.73676	0.770897	0.514429	0.176525	0.91	0.660706	0.783	1.00558	1.26498	0.0858548	0.0907117	0.328597
T78	0.177626	1.55221	0.489357	0.574902	0.0483575	0.501359	0.141565	0.72046	0.531807	0.303909	0.179284	0.709313	0.348776	0.405	0.226579	0.969816	0.0568029	0.129054	0.221633
T79	0.153549	1.64862	0.355179	1.03127	0.0452538	0.308796	0.0773004	0.76773	0.531248	1.94691	0.153081	0.4745	0.432635	0.465	0.296926	0.910783	0.0420602	0.102869	0.142996
T80	0.141283	1.8559	0.556446	0.685537	0.079094	0.298387	0.0877904	0.95192	0.648	0.758189	0.180663	0.845	0.432635	0.678	0.470421	0.92765	0.061139	0.151498	0.14073
T81	0.142646	0.968923	0.442	0.709244	0.0368939	3.4089	0.0737358	1.00571	0.463655	1.78863	0.137221	0.450937	0.580024	0.489	0.474737	6.46825	0.0594046	0.122508	0.183788
T82	0.180806	2.45364	0.505143	0.817902	0.0323385	0.791072	0.100827	0.66667	0.849103	0.702789	0.171009	0.561438	0.311294	0.522	0.591263	0.969816	0.0862884	0.0991283	0.204637
T83	0.154457	1.78841	0.666946	1.37305	0.0700833	0.98884	0.378863	1.06439	1.22338	0.758189	0.191696	1.37312	0.27	1.224	0.284842	1.01198	0.0754481	0.141211	0.183788
T84	0.166269	1.05569	0.635375	0.894951	0.0640762	0.834442	0.129343	1.09373	0.501083	0.804091	0.237206	0.810063	0.362753	0.999	0.699158	0.936083	0.0927925	0.134665	0.100392
T85	0.198977	1.47508	0.836643	0.663805	0.058069	0.570751	0.119159	1.07417	0.916138	0.93072	0.144806	1.16187	0.426282	0.81	0.483368	1.07101	0.130517	0.173007	0.0607338
T86	0.147643	1.61487	0.651161	0.351659	0.0460047	0.677442	0.0765875	0.80522	0.770897	0.954463	0.12867	0.885625	0.286518	0.669	0.380221	0.771636	0.0450954	0.163655	0.198518
T87	0.189891	0.877333	0.753768	1.38095	0.169702	0.294917	2.28133	1.29748	0.703862	0.710703	0.176525	1.64938	0.3888	1.002	0.146737	0.72947	0.0520332	0.107545	0.134838
T89	0.253946	1.47026	0.974768	0.87322	0.123647	0.843116	0.228133	1.7604	1.48034	1.10325	0.159976	2.795	0.466306	1.95	0.305126	0.666221	0.142224	0.32357	0.163845
T90	0.193071	0.800205	0.520929	1.02139	0.0418498	0.606315	0.108974	0.79707	0.826759	0.8864	0.13791	0.693063	0.306212	0.726	0.420789	0.825608	0.0919253	0.115961	0.163845
T91	0.203974	1.31118	0.532768	1.25846	0.0610726	0.375586	0.135454	0.88346	0.726207	0.406794	0.155839	0.975	0.494894	0.84	0.324547	0.910783	0.0537676	0.144952	0.168151
T92	0.170811	1.1521	0.591964	0.497854	0.0575685	0.437171	0.0998081	0.78892	0.893793	0.503349	0.182042	0.624	0.375459	0.465	0.3936	0.774166	0.0615726	0.100999	0.260612
T93	0.19398	1.14728	0.659054	0.865317	0.0765911	0.711271	0.0927808	1.23391	0.537952	1.662	0.121913	0.95875	0.395788	1.194	0.712105	0.620682	0.0862884	0.130924	0.089741
T94	0.169903	0.737538	0.619589	0.883098	0.0570679	0.621061	0.0840221	0.86064	0.759724	0.789846	0.0757128	0.67925	0.369106	0.513	1.27747	0.559963	0.0793506	0.145887	0.060054
T95	0.14946	2.2319	0.659054	0.521561	0.0367938	0.676575	0.0647734	0.76447	0.759724	1.8836	0.453725	0.652438	0.269365	0.432	0.444526	0.651041	0.0919253	0.147757	0.0933669
T96	0.188074	1.25815	0.360309	1.53505	0.0366936	0.863934	0.0800502	0.87368	0.614483	0.718617	0.102605	0.518375	0.381812	0.627	0.321095	0.618152	0.053334	0.158044	0.0437374
T97	0.13356	1.18585	0.430161	0.493902	0.0476066	0.439773	0.0815779	0.73839	1.0111	1.21247	0.0976406	0.475313	0.445976	0.477	0.260242	0.642608	0.108402	0.210414	0.315
T98	0.139466	1.46062	0.449893	0.673683	0.0560667	0.554271	0.0734303	0.90139	0.703862	0.954463	0.15446	0.472875	0.692471	0.609	0.699158	0.657788	0.100164	0.345079	0.102205
T99	0.150369	1.32564	0.358336	3.33878	0.0540643	0.928122	0.0510244	0.88835	0.653586	0.588823	0.120672	0.431437	0.574306	0.615	0.110053	0.74718	0.0832531	0.254367	0.17495
T100	0.325723	1.22923	0.860321	11.9722	0.15969	0.711271	0.19045	2.0538	1.12841	1.21247	0.144806	2.15313	0.606706	2.166	1.64863	0.575143	0.0949606	0.549881	0.0455504
T101	0.300283	6.02564	0.801125	2.54854	0.0750893	2.65425	0.160915	1.48819	1.11724	2.46926	0.148943	2.00687	0.611153	1.365	0.936526	1.93963	0.148295	0.239404	0.509892
T102	0.16218	1.42687	0.461732	0.493902	0.0248295	0.574221	0.0619218	0.83293	0.742966	0.59832	0.135152	0.598812	0.409765	0.702	0.375474	0.642608	0.068944	0.115961	0.197838
T103	0.229414	2.41026	0.663	1.539	0.120643	1.08425	0.0899292	1.4996	1.4189	1.0621	0.125912	2.42125	0.588918	1.401	0.643053	0.694051	0.107969	0.24408	0.191946
T104	0.261669	0.964103	0.370964	1.25649	0.0433515	0.34089	0.0765875	0.62103	0.500524	0.625229	0.0838496	0.845	0.176612	0.663	0.228737	0.322991	0.113606	0.130924	0.150475
T105	0.15582	0.766462	0.116814	0.237073	0.0476066	0.450182	0.0679306	0.61451	0.575379	0.557166	0.125499	0.637813	0.605435	0.558	0.422947	0.645982	0.0875892	0.220701	0.119428
T106	0.115389	0.891795	0.261254	0.476122	0.0148176	0.936796	0.0456266	0.52975	0.410028	1.28528	0.0957099	0.193375	0.402776	0.324	0.274484	0.539724	0.0329977	0.0890284	0.0806763
T107	0.186257	1.05569	0.524875	0.713195	0.0550655	0.596773	0.0776059	1.47189	1.24014	1.61451	0.153081	0.635375	0.369741	0.696	0.854526	0.460452	0.0984295	0.21696	0.194892
T108	0.186711	1.30636	0.899786	0.642073	0.0456543	0.568149	0.0843277	1.03016	0.703862	0.591989	0.135152	0.602875	0.407224	0.834	0.768211	0.688991	0.0923589	0.2712	0.186734
T109	0.188983	1.87518	0.36465	0.495878	0.0374946	0.656624	0.0832074	0.82152	0.675931	0.9418	0.123981	0.573625	0.574941	0.528	0.358211	0.537194	0.0776162	0.196386	0.244748
T110	0.156274	1.04605	0.651161	1.24266	0.058069	0.382525	0.0835129	1.00734	0.731793	0.938634	0.124119	0.901875	0.477106	0.771	1.25589	0.473101	0.0997303	0.246886	0.099259
T111	0.288926	1.46062	0.943196	2.31146	0.15118	0.591569	0.145638	2.445	1.21221	1.2742	0.213761	3.64	0.554612	2.157	0.815684	0.489968	0.161303	0.631241	0.294604
T112	0.17808	1.06051	0.410429	0.979902	0.0282836	0.605448	0.0865683	1.08069	0.882621	1.61451	0.130739	0.869375	0.254118	0.699	0.461789	0.53635	0.0810851	0.197321	0.0829424
T113	0.188529	0.930359	0.307032	0.968049	0.0254803	0.448448	0.0876886	0.77099	0.737379	0.517594	0.1135	0.86125	0.382447	0.591	0.117389	0.490811	0.078917	0.248756	0.100845
T114	0.158546	0.882154	0.277434	0.266707	0.034491	0.402475	0.0697638	0.71557	0.53851	0.726531	0.143427	0.805187	0.400871	0.501	0.1968	0.484065	0.0524668	0.224441	0.0874748
T115	0.163089	1.57631	0.473571	0.284488	0.0414993	0.471	0.0849387	0.88509	0.670345	0.53184	0.122189	0.54925	0.392612	0.708	0.365547	0.549843	0.104066	0.246886	0.131212
T116	0.1908	1.06533	0.513036	2.15341	0.0555661	0.446713	0.0737358	1.13448	0.837931	1.35018	0.12343	0.95875	0.289059	0.93	0.206726	0.623212	0.150029	0.197321	0.109683
T117	0.213514	1.29672	0.836643	2.88439	0.17671	0.706934	0.113048	1.8745	1.46917	0.679046	0.279958	3.91625	0.641647	2.313	1.93779	0.460452	0.137021	0.562039	0.12668
T118	0.154003	1.01231	0.244679	0.195783	0.0337401	0.492685	0.078217	0.78566	0.620069	0.546086	0.146185	0.483438	0.379271	0.438	0.259811	0.522857	0.0845539	0.173007	0.0858885
T120	0.181714	0.766462	0.383593	0.590707	0.0133158	0.31053	0.0780133	0.83782	1.06138	0.558749	0.123981	0.572812	0.411035	0.48	0.406547	0.563336	0.0841203	0.19171	0.0652662
T121	0.243497	1.14728	0.580125	2.09415	0.0525625	0.459724	0.128325	1.1573	0.871448	0.650554	0.113224	1.08875	0.4752	0.849	0.936526	0.473101	0.0858548	0.314218	0.154101
T122	0.232594	1.75949	0.528821	0.944341	0.0565673	0.505696	0.0960399	1.2877	0.60331	0.690126	0.127843	0.901875	0.447882	0.834	0.435895	0.495871	0.101465	0.248756	0.265144
T123	0.16218	0.959282	0.663	1.04905	0.0409988	0.248945	0.0639587	0.85575	0.456952	1.20772	0.127981	0.71175	0.379906	0.594	0.329726	0.462982	0.0568029	0.188905	0.0799964
T124	0.181714	0.978564	0.391091	0.857415	0.0398974	0.652287	0.0614125	0.84271	0.343552	0.849994	0.142048	0.486687	0.469482	0.543	0.359074	0.755613	0.0806515	0.105674	0.168151
T125	0.195797	1.6679	0.785339	0.851488	0.0340405	0.307928	0.087383	0.98941	0.726207	0.724949	0.153081	0.92625	0.286518	0.651	0.404389	0.563336	0.0754481	0.197321	0.240216
T126	0.220783	1.12318	0.635375	0.310171	0.0306865	0.485746	0.072921	0.83293	0.832345	0.516011	0.144806	0.726375	0.391976	0.447	0.625789	0.604659	0.107969	0.293644	0.14005
T127	0.185349	1.07497	0.516982	0.359561	0.0481573	0.381657	0.0741432	0.87205	0.405559	0.674297	0.13929	0.351	0.349412	0.486	0.162274	0.505991	0.0572365	0.196386	0.0741043
T128	0.175809	1.35938	0.445946	0.324	0.0163194	0.507431	0.0951232	1.16708	0.888207	0.766103	0.150322	0.553312	0.368471	0.564	1.74789	0.587793	0.071112	0.24408	0.145942
T129	0.145826	0.814667	0.666946	0.92261	0.0565673	0.431099	0.0929845	1.34149	0.999931	1.63034	0.173767	1.29188	0.407859	1.146	0.958105	0.501774	0.0958278	0.24595	0.154101
T130	0.172174	1.37385	0.402536	0.839634	0.0312872	0.209912	0.0748561	1.11329	0.726207	0.280166	0.148943	0.785687	0.310024	0.741	0.599895	0.530447	0.0650415	0.258108	0.055295
T131	0.20352	1.1521	0.532768	0.304244	0.0740881	0.408547	0.0701712	1.36431	0.522869	0.584074	0.129084	0.918125	0.430729	1.047	0.182558	0.538037	0.0680768	0.249691	0.0471367
T132	0.129926	1.35938	0.682732	1.35724	0.0670798	0.640144	0.0746524	1.02527	0.636828	0.40996	0.165493	0.723938	0.525388	0.663	0.181263	0.555747	0.0841203	0.24595	0.186734
T134	0.201249	1.32564	0.682732	1.35922	0.0505601	0.600243	0.0858554	1.30563	0.403324	0.861074	0.143427	1.19437	0.2268	0.801	0.492	0.495871	0.0728465	0.229117	0.145263
T135	0.23214	1.07015	0.315714	0.499829	0.0393968	0.864801	0.114066	0.81989	0.553593	0.208937	0.104122	0.323375	0.336706	0.555	0.226579	0.539724	0.117508	0.447948	0.0879281
T136	0.236683	0.877333	0.576179	0.74678	0.0530631	0.58463	0.117122	1.15893	0.726207	1.27578	0.102881	1.35688	0.479012	0.837	0.677579	0.842475	0.143091	0.221636	0.128266
T137	0.205791	0.954462	0.955036	4.93902	0.0404982	0.491818	0.0878923	1.12633	0.81	0.976623	0.103157	1.11312	0.398965	0.858	0.227874	0.357567	0.113172	0.248756	0.0512158
T138	0.235774	1.33528	0.595911	1.01941	0.0645768	0.69479	0.166007	0.94866	0.944069	0.533423	0.153081	0.745875	0.362753	0.828	0.406979	0.491654	0.153064	0.428309	0.128946
T139	0.208063	0.944821	0.60775	0.732951	0.0510607	1.04088	0.137491	0.90628	0.932897	0.68696	0.115983	0.8775	0.458047	0.651	0.197232	0.356724	0.133985	0.214154	0.0355791
T140	0.19716	1.37867	0.734036	1.59234	0.0685815	0.784133	0.0998081	1.35453	0.821172	0.696457	0.113914	1.37312	0.300494	0.915	0.845895	0.581889	0.123579	0.360041	0.0822626
T141	0.229869	0.949641	0.524875	0.867293	0.0353921	0.673972	0.139528	0.94214	0.586552	0.411543	0.131704	0.727187	0.413576	0.744	0.720737	0.431779	0.122712	0.231923	0.120108
T142	0.195343	1.16656	0.422268	0.762585	0.029435	0.381657	0.0718007	0.74165	0.472593	0.745526	0.108122	0.41925	0.432	0.648	0.300811	0.490811	0.111438	0.169266	0.17427
T143	0.223963	1.08944	0.532768	0.800122	0.0685815	0.399873	0.0892162	1.0106	0.537952	1.42615	0.105501	1.0725	0.252212	0.762	0.457474	0.392143	0.118376	0.229117	0.290072
T144	0.191709	1.41723	0.384382	0.426732	0.0283837	0.234199	0.0880959	0.90139	0.631241	1.13174	0.110466	0.918125	0.3672	0.6	0.448842	0.414912	0.086722	0.175812	0.121921
T145	0.237591	1.13282	0.560393	0.371415	0.0640762	0.60458	0.0944103	1.18338	0.988759	1.41982	0.143427	1.17813	0.443435	0.822	0.349147	0.487438	0.0914917	0.27307	0.170417
T146	0.203974	1.35456	0.536714	0.545268	0.0448033	0.461459	0.0705786	0.7172	0.608897	0.683794	0.0962615	0.498875	0.418659	0.459	0.496316	0.330581	0.086722	0.141211	0.124414
T147	0.24168	1.44615	0.49725	0.867293	0.0510607	0.614989	0.0837166	0.67645	0.759724	0.927554	0.108673	0.723938	0.374188	0.402	0.372021	0.366	0.114473	0.307672	0.258345
T148	0.23532	1.22441	0.580125	0.574902	0.0469558	0.642746	0.100827	0.74002	0.782069	0.390966	0.112535	1.0075	0.386894	0.624	0.466105	0.375276	0.0810851	0.146822	0.0829424
T149	0.183531	1.29672	0.340182	0.732951	0.0410989	0.486613	0.0800502	0.83782	0.826759	1.86777	0.102054	0.522437	0.351318	0.453	0.403958	0.458765	0.071112	0.172072	0.204637
T150	0.267574	1.22441	0.501196	0.572927	0.0685815	0.615856	0.0857535	1.30889	0.575379	0.563497	0.0973648	1.22687	0.498706	0.894	0.341811	0.53129	0.0858548	0.165526	0.258345
T151	0.2067	1.30636	0.682732	0.772463	0.0505601	0.680044	0.0817815	1.00897	0.597724	0.560331	0.133497	0.71825	0.297318	0.567	0.236505	0.550687	0.096695	0.237534	0.0877014
T152	0.27984	0.853231	0.722196	0.640098	0.0149177	0.488348	0.122214	1.30889	0.798828	1.4309	0.122051	1.37312	0.243318	0.837	0.251179	0.656101	0.105367	0.275876	0.172004
T153	0.253037	0.973744	0.346496	0.92261	0.0419499	0.340022	0.0808649	0.80848	0.533483	0.536589	0.10164	0.593938	0.450424	0.672	0.211474	0.613092	0.102332	0.177683	0.0711583
T154	0.243951	0.819487	0.572232	1.17549	0.0229773	0.610652	0.100215	1.14752	0.737379	0.789846	0.0766782	1.19437	0.378	1.002	0.342242	0.525387	0.0949606	0.288033	0.0815827
T155	0.129926	0.713436	0.317688	0.675659	0.027783	0.362575	0.0526539	0.62755	0.505552	0.777183	0.0940549	0.391625	0.396424	0.48	0.569684	0.35335	0.0563693	0.13373	0.0444173
T156	0.345257	1.88964	1.29443	2.37073	0.181716	0.884751	0.238317	3.1296	2.17303	0.568246	0.35443	5.785	0.946588	4.8	3.62095	0.626585	0.299624	0.981931	0.158633
T157	0.247586	1.22923	0.595911	0.918659	0.0467556	1.03221	0.0845314	1.12796	1.02786	0.829417	0.108536	1.25937	0.468212	0.774	0.448842	0.272392	0.153932	0.219766	0.159993
T158	0.189891	1.20031	0.438054	1.17154	0.0444529	0.726017	0.0894199	0.73839	0.526221	0.887983	0.108949	0.610187	0.3996	0.51	0.264989	0.522014	0.0988631	0.21883	0.161579
T159	0.179443	1.30636	0.335052	3.47707	0.0473063	0.475337	0.0559129	0.78892	0.798828	0.175697	0.0957099	0.602062	0.397694	0.63	0.376337	0.505147	0.0563693	0.130924	0.0466835
T160	0.188074	0.742359	0.599857	0.926561	0.0515613	0.452785	0.0583572	0.97474	0.865862	1.03994	0.095434	0.59475	0.418659	0.816	0.522211	0.380336	0.0594046	0.172072	0.204637
T161	0.16218	0.915897	0.872161	0.705293	0.0505601	0.587232	0.0830037	0.98941	0.502759	0.508097	0.0961236	0.693875	0.415482	0.765	0.270168	0.542253	0.0936598	0.144952	0.128946
T162	0.0840429	0.602564	0.505143	0.296341	0.0195733	0.224657	0.04471	0.6031	0.402766	0.544503	0.0566812	0.479375	0.324635	0.594	0.2706	0.290945	0.0672095	0.0934237	0.0401115
T163	1.26291	1.14246	0.548554	0.995707	0.0365935	0.839646	0.0725137	0.59495	0.804414	0.326069	0.102054	0.28275	0.283341	0.417	0.824316	0.38371	0.110571	0.0714472	0.0482698
T164	0.207154	1.02677	0.402536	0.802098	0.0299356	0.406812	0.0886052	0.73513	0.837931	0.785097	0.0889522	0.462313	0.382447	0.573	0.373316	0.379493	0.0849876	0.179553	0.168151
T165	0.189891	1.22923	0.370964	0.815927	0.0585696	0.347829	0.113048	1.10188	0.597724	1.02411	0.122051	0.91	0.473929	0.669	0.274916	0.270705	0.0910581	0.226312	0.137784
T166	0.203066	1.04605	0.730089	2.05463	0.0545649	0.326144	0.0905402	1.41647	1.02228	0.995617	0.126326	1.67375	0.654353	1.02	0.230895	0.317931	0.145259	0.200127	0.151835
T167	0.246223	1.89446	0.387934	1.7168	0.0183718	0.430232	0.1049	0.69927	0.524545	0.628394	0.105088	0.385125	0.432635	0.528	0.238663	0.535507	0.071112	0.156174	0.14073
T168	0.19716	0.944821	0.333079	1.43824	0.0384958	0.242006	0.0787262	0.60473	0.468124	0.76452	0.10495	0.740187	0.379906	0.597	0.250316	0.480691	0.071112	0.180488	0.157953
T169	0.204883	1.316	0.406482	1.00559	0.019323	0.460591	0.0769948	0.79707	0.569793	1.12066	0.0979164	0.541937	0.414212	0.576	0.444526	0.484065	0.101031	0.152433	0.0870216
T170	0.20988	1.2919	0.726143	0.87322	0.0690821	0.540392	0.0820871	1.15893	0.648	1.05577	0.115845	0.801937	0.317647	0.912	0.362095	0.369373	0.116641	0.26933	0.0963129
T171	0.206246	0.886974	0.3757	0.624293	0.0296352	0.42416	0.0778096	0.85738	0.620069	1.15707	0.109777	0.583375	0.395153	0.546	0.138537	0.512737	0.0962614	0.173942	0.0475899
T172	0.212151	1.08944	0.387539	0.474146	0.0336901	0.673105	0.0714952	0.81011	0.274841	0.868989	0.11943	0.781625	0.426282	0.669	0.535158	0.575986	0.0906245	0.183294	0.137784
T174	0.16536	1.26297	0.214686	1.1182	0.0244791	0.363442	0.0663011	0.73024	0.470917	0.75344	0.0797122	0.426563	0.260471	0.369	0.227874	0.17288	0.0698112	0.118767	0.202371
T175	0.194434	1.11836	0.449893	1.02139	0.0410989	0.711271	0.0871793	0.65363	0.698276	0.31024	0.10495	0.411125	0.382447	0.402	0.184284	0.587793	0.0702448	0.152433	0.108097
T176	0.202157	1.316	0.402536	2.62756	0.0476567	0.481409	0.0936974	1.11492	0.455834	0.717034	0.116121	0.712562	0.382447	0.612	0.249021	0.423346	0.112739	0.259978	0.105151
T178	0.211697	1.25815	0.481464	1.08659	0.0650774	0.469265	0.0960399	1.28933	0.782069	1.01461	0.118465	0.885625	0.405953	0.849	0.215358	0.375276	0.118376	0.207608	0.260612
T180	0.190346	1.14246	0.615643	1.21302	0.0423003	0.700862	0.0672177	0.88672	0.759724	0.777183	0.117776	0.82875	0.451059	0.507	0.174789	0.387083	0.138755	0.139341	0.196478
T181	0.182169	1.47508	0.438054	0.565024	0.0385458	0.853525	0.0553018	0.79218	0.364221	0.683794	0.0830221	0.551687	0.407859	0.522	0.233916	0.406479	0.0650415	0.08136	0.107417
T182	0.180351	1.14246	0.540661	0.446488	0.028584	1.01486	0.0824945	0.80685	0.670345	0.705954	0.0976406	0.465562	0.401506	0.705	0.668947	0.568396	0.0615726	0.127183	0.205996
